# Supplementary material for: A genetically tractable branch of environmental Pedobacter from the phylum Bacteroidota represents a hotspot for natural product discovery
Source: Sci Rep. 2025 Jun 20;15:20106. doi: 10.1038/s41598-025-03955-z (PMC12181424; doi:10.1038/s41598-025-03955-z)
Supplement: Supplementary file 2 — Supplementary Material 2 [file 41598_2025_3955_MOESM2_ESM.xlsx]

## Sheet: Pedobacter_n143
Species	Strain	Type Strain	Tree Identifier	Assembly Identifier	Taxonomy Status	Species Affiliation based on TYGS	Closest subject strain	dDDH (d0, in %)	dDDH (d4, in %)	dDDH (d6, in %)	dDDH values to P. agri DSM 19486 T	dDDH (d0, in %)2	dDDH (d4, in %)2	dDDH (d6, in %)2	NRPS	PKS	Hybrid	NIS	Others
P. africanus	DSM12126	T	P. africanus DSM12126 T	GCF_900176535.1											0	1	1	0	2
P. agri	DEU0392		P. agri DEU0392	GCA_032678765.1	Discrepancy	P. sp.	Pedobacter agri DSM 19486T	30.3	24.1	27.8					0	1	1	0	2
P. agri	MDG1817		P. agri MDG1817	GCA_032678505.1							Pedobacter agri DSM 19486	81	78.1	83.4	0	1	0	0	2
P. agri	MDG1818		P. agri MDG1818	GCA_032678665.1	Discrepancy	P. sp.	Pedobacter agri DSM 19486T	58	35.6	52.4					0	1	1	0	2
P. agri	PB92		P. agri PB92	GCF_000258495.1			Pedobacter agri DSM 19486T	100	100	100					0	1	0	0	2
P. alluvionis	DSM19624	T	P. alluvionis DSM19624 T	GCF_004402005.1											1	2	0	1	3
P. antarcticus	ATCC51969		P. antarcticus ATCC51969	GCF_900112985.1			Pedobacter antarcticus DSM 11725T	86.7	90.7	90.1					0	1	1	0	3
P. antarcticus	DEU0989		P. antarcticus DEU0989	GCA_032678685.1	Discrepancy	P. sp.	Pedobacter antarcticus DSM 11725T	63.6	38.5	58	Pedobacter agri DSM 19486	12.9	21.2	13.3	1	1	1	0	2
P. antarcticus	DSM11725	T	P. antarcticus DSM11725 T	GCF_900103515.1			Pedobacter antarcticus DSM 11725T	100	100	100	Pedobacter agri DSM 19486	12.9	20.1	13.3	0	1	1	0	3
P. antarcticus	MDG173		P. antarcticus MDG173	GCA_032678545.1	Discrepancy	P. sp.	Pedobacter antarcticus DSM 11725T	60.8	38.4	55.8	Pedobacter agri DSM 19486	12.9	21.3	13.3	2	1	1	0	2
P. aquae	CJ43	T	P. aquae CJ43 T	CP043329											0	1	0	0	3
P. aquatilis	MDG2501		P. aquatilis MDG2501	GCA_032678425.1	Discrepancy	P. sp.	Pedobacter aquatilis CECT 7114T	46.3	27.6	40.5					0	0	1	0	5
P. aquatilis	MDG3506		P. aquatilis MDG3506	GCA_032678385.1	Discrepancy	P. ginsengiterrae	Pedobacter ginsengiterrae JCM17338T	81.6	86.7	85.4					0	1	1	0	4
P. aquatilis	MDG852		P. aquatilis MDG852	GCA_032678405.1	Discrepancy	P. sp.	Pedobacter sp. Leaf194	26.1	21.3	24.1	Pedobacter agri DSM 19486	18.2	21.3	17.9	1	0	1	0	3
P. arcticus	A12	T	P. arcticus A12 T	GCF_000302595.1											0	1	0	0	2
P. borealis	DSM19626	T	P. borealis DSM19626 T	GCF_000708285.2											0	1	0	0	4
P. boryungensis	LMG31300	T	P. boryungensis LMG31300 T	GCF_013204825.1											0	1	0	0	1
P. caeni	DSM16990	T	P. caeni DSM16990 T	GCF_900129215.1											0	2	1	0	11
P. changchengzhani	E01020	T	P. changchengzhani E01020 T	GCF_004354365.1											0	1	0	0	2
P. chinensis	JDX94	T	P. chinensis JDX94 T	GCF_003339865.1											0	0	0	0	1
P. chitinilyticus	CM134L-2	T	P. chitinilyticus CM134L-2 T	GCF_003313385.1											0	0	0	0	1
P. cryoconitis	ANJC1		P. cryoconitis ANJC1	GCF_014207145.1	Discrepancy	P. sp.	Pedobacter cryoconitis DSM 14825T	37	25.5	33.1					5	2	2	2	9
P. cryoconitis	DSM14825	T	P. cryoconitis DSM14825 T	GCF_003259615.1											5	2	1	2	7
P. cryoconitis	K2C9		P. cryoconitis K2C9	GCF_014200595.1	Discrepancy	P. sp.	Pedobacter cryoconitis DSM 14825T	62.3	37.2	56.4					3	2	3	2	8
P. cryoconitis	M2T3		P. cryoconitis M2T3	GCF_014207135.1	Discrepancy	P. sp.	Pedobacter cryoconitis DSM 14825T	25	22.5	23.5					6	1	2	1	8
P. cryoconitis	MP7CTX6		P. cryoconitis MP7CTX6	GCF_014200615.1	Discrepancy	P. sp.	Pedobacter cryoconitis DSM 14825T	62.2	37.4	56.4					5	2	3	2	10
P. cryoconitis	PAMC27485		P. cryoconitis PAMC27485	CP014504	Discrepancy	P. sp.	Pedobacter cryoconitis DSM 14825T	52	35.7	47.9					3	2	3	2	8
P. cryoconitis	S3M1		P. cryoconitis S3M1	GCF_014200605.1	Discrepancy	P. sp.	Pedobacter cryoconitis DSM 14825T	37.8	25.8	33.8					3	2	2	2	9
P. cryoconitis	Xaverov94		P. cryoconitis Xaverov94	GCF_019352875.1	Discrepancy	P. sp.	Pedobacter piscium DSM 11725T	63.7	38.4	58					2	1	1	0	2
P. cryophilus	AR-3-17	T	P. cryophilus AR-3-17 T	GCF_005116455.1											0	1	0	0	3
P. cryotolerans	AR-2-6	T	P. cryotolerans AR-2-6 T	GCF_005116475.1											0	1	1	0	1
P. duraquae	DSM19034	T	P. duraquae DSM19034 T	GCF_004362245.1											1	1	1	0	3
P. endophyticus	JBR3-12	T	P. endophyticus JBR3-12 T	CP064939											0	1	0	0	2
P. fastidiosus	CCM8938	T	P. fastidiosus CCM8938 T	GCF_014306625.1											0	1	1	0	2
P. foliorum	LMG31463	T	P. foliorum LMG31463 T	GCF_013266735.1											1	2	1	0	4
P. frigidisoli	MDG3128		P. frigidisoli MDG3128	GCA_032678525.1	Discrepancy	P. sp.	Pedobacter endophyticus JBR3-12T	16	21.8	16	Pedobacter agri DSM 19486	18	21.1	17.7	0	1	1	0	4
P. frigidisoli	RP-3-11	T	P. frigidisoli RP-3-11 T	GCF_004331675.1			Pedobacter fastidiosus CCM 8938T	24.3	23.4	23					0	1	1	0	1
P. frigiditerrae	DEU0159		P. frigiditerrae DEU0159	GCA_032678565.1	Discrepancy	P. sp.	Pedobacter frigiditerrae RP-1-13T	53.5	33.7	48.3	Pedobacter agri DSM 19486	13.5	20.6	13.8	0	1	0	0	2
P. frigiditerrae	DEU0385		P. frigiditerrae DEU0385	GCA_032678705.1	Discrepancy	P. sp.	Pedobacter frigiditerrae RP-1-13T	52.2	33.5	47.2	Pedobacter agri DSM 19486	13.4	21	13.7	0	1	0	0	1
P. frigiditerrae	RP-1-13	T	P. frigiditerrae RP-1-13 T	GCF_004331645.1			Pedobacter polaris KACC 21157T	25.4	23.5	23.9					0	1	0	0	2
P. frigoris	DEU0479		P. frigoris DEU0479	GCA_032678645.1	Discrepancy	P. sp.	Pedobacter frigoris KACC 21154T	52.5	36.4	48.6					0	1	0	0	1
P. frigoris	RP-3-15	T	P. frigoris RP-3-15 T	GCF_005116445.1											1	1	1	0	3
P. gandavensis	DEU0380		P. gandavensis DEU0380	GCA_032678745.1	Discrepancy	P. sp.	Pedobacter gandavensis LMG 31462 T	44.4	28.2	39.4					1	2	1	0	2
P. gandavensis	LMG31462	T	P. gandavensis LMG31462 T	GCF_014172405.1											1	1	1	0	2
P. gandavensis	MDG278		P. gandavensis MDG278	GCA_032678465.1	Discrepancy	P. sp.	Pedobacter gandavensis LMG 31462 T	42.6	25.8	37.2					1	1	1	0	1
P. gandavensis	S8-12.1		P. gandavensis S8-12.1	GCA_032677645.1	Discrepancy	P. sp.	Pedobacter gandavensis LMG 31462 T	50.5	28.4	43.8					0	2	1	0	3
P. ghigonis	Marseille-Q2390	T	P. ghigonis Marseille-Q2390 T	GCF_903166585.1											0	1	0	1	5
P. ginsengisoli	T01R-27		P. ginsengisoli T01R-27	CP024091			Pedobacter panaciterrae LMG 23400T	46.1	30.1	41.4	Pedobacter agri DSM 19486	13.1	21.3	13.4	0	2	1	0	2
P. ginsenosidimutans	KACC14530	T	P. ginsenosidimutans KACC14530 T	GCF_001442625.1											0	1	1	1	3
P. glucosidilyticus	DD6b		P. glucosidilyticus DD6b	GCF_000799115.1	Discrepancy	P. aquae	Pedobacter aquae CJ43T	75.1	78.1	78.4					0	1	0	0	3
P. glucosidilyticus	DSM23534	T	P. glucosidilyticus DSM23534 T	GCF_000425145.1											0	1	0	0	2
P. hartonius	DSM19033	T	P. hartonius DSM19033 T	GCF_900107535.1											1	1	1	1	6
P. helvus	P-25	T	P. helvus P-25 T	GCF_005925325.1			Pedobacter xixiisoli CGMCC 1.12803	32.8	25.4	30					0	0	0	0	3
P. heparinus	DSM2366T	T	P. heparinus DSM2366T T	GCF_000023825.1											0	1	1	0	3
P. hiemivivus	RP-1-16		P. hiemivivus RP-1-16	GCF_005144565.1			Pedobacter hiemivivus RP-3-8T	78.1	80	81.4	Pedobacter agri DSM 19486	13	20.4	13.4	1	1	1	0	1
P. hiemivivus	RP-3-8	T	P. hiemivivus RP-3-8 T	GCF_004331685.1											1	1	1	0	1
P. insulae	DSM18684	T	P. insulae DSM18684 T	GCF_900113525.1											0	1	0	0	1
P. jejuensis	TNB23		P. jejuensis TNB23	GCF_003725795.1			Pedobacter lithocola CCM 8691T	60.5	37.3	55.1					1	1	1	0	1
"P. jeongneungensis"	H1ai		"P. jeongneungensis" H1ai	GCF_000633455.1	Discrepancy	P. sp.	Pedobacter jeongneungensis JCM 17626T	54.3	34.7	49.3					0	2	0	1	8
P. kyonggii	K-4-11-1	T	P. kyonggii K-4-11-1 T	GCF_004310665.1											1	2	0	0	4
P. kyungheensis	KACC16221	T	P. kyungheensis KACC16221 T	GCF_000812965.1											0	1	0	1	5
P. lusitanus	NL19	T	P. lusitanus NL19 T	GCF_000832545.1											4	2	1	2	8
P. mendelii	CCM8939	T	P. mendelii CCM8939 T	GCF_014635725.1											0	1	1	0	2
P. metabolipauper	DSM19035	T	P. metabolipauper DSM19035 T	GCF_004362715.1											0	1	0	0	4
P. miscanthi	DEU0302		P. miscanthi DEU0302	GCA_032678605.1	Discrepancy	P. sp.	Pedobacter jeongneungensis JCM 17626T	41	29.8	37.5	Pedobacter agri DSM 19486	17.2	22.5	17.1	0	2	0	1	6
P. miscanthi	RS10	T	P. miscanthi RS10 T	GCF_003315595.1			Pedobacter jeongneungensis JCM 17626T	42.8	31.4	39.3					0	2	0	1	5
P. montanisoli	CYS-01	T	P. montanisoli CYS-01 T	GCF_022809115.1											0	0	0	0	1
P. mucosus	Q8-18	T	P. mucosus Q8-18 T	CP087585											0	1	0	0	1
"P. namyangjuensis"	5G38	T	"P. namyangjuensis" 5G38 T	GCF_003313325.1											0	1	1	0	2
P. nanyangensis	Q-4	T	P. nanyangensis Q-4 T	GCF_003313505.1											0	0	0	0	1
P. nototheniae	36B243	T	P. nototheniae 36B243 T	GCF_004335085.1											0	0	0	0	3
P. nototheniae	DEU0550		P. nototheniae DEU0550	GCA_032678625.1	Discrepancy	P. sp.	Pedobacter nototheniae 36B243T	48.1	27.1	41.6					0	0	0	0	1
P. nutrimenti	DEU0410		P. nutrimenti DEU0410	GCA_032678445.1	Discrepancy	P. sp.	Pedobacter nutrimenti DSM 27372T	18.1	19.6	17.7					1	2	1	0	3
P. nutrimenti	DSM27372	T	P. nutrimenti DSM27372 T	GCF_003208655.1											0	1	1	0	2
P. nyackensis	DSM19625	T	P. nyackensis DSM19625 T	GCF_900176505.1											1	1	0	0	0
P. nyackensis	MDG2608		P. nyackensis MDG2608	GCA_032678475.1	Discrepancy	P. sp.	Pedobacter schmidteae eg	22.8	22.6	21.7	Pedobacter agri DSM 19486	13	19.8	13.4	1	1	1	0	2
"P. paludis"	R-8		"P. paludis" R-8	GCF_003173575.1			Pedobacter fastidiosus CCM 8938T	44.8	28.8	39.9					0	0	1	0	3
P. panaciterrae	LMG23400	T	P. panaciterrae LMG23400 T	GCF_013204795.1											0	2	1	0	1
P. panaciterrae	O48		P. panaciterrae O48	GCF_001636695.1	Discrepancy	P. sp.	Pedobacter panaciterrae LMG 23400T	43.4	32	40					0	3	1	0	4
P. petrophilus	LMG29686	T	P. petrophilus LMG29686 T	GCF_009674725.1											0	0	1	1	4
P. planticolens	LMG31464	T	P. planticolens LMG31464 T	GCF_014172375.1											0	1	0	0	1
P. polaris	RP-3-22	T	P. polaris RP-3-22 T	GCF_005116505.1											0	1	0	0	1
P. psychrodurus	DEU0801		P. psychrodurus DEU0801	GCA_032678585.1	Discrepancy	P. sp.	Pedobacter borealis DSM 19626T	28.2	28.9	27.1	Pedobacter agri DSM 19486	17.1	22.2	17	1	2	0	1	2
P. psychrodurus	RP-3-21	T	P. psychrodurus RP-3-21 T	GCF_004331735.1			Pedobacter kyonggii K-4-11-1	45.9	36.7	43.3					0	2	1	1	4
P. psychrophilus	CCM8644		P. psychrophilus CCM8644	GCF_001652725.1			Pedobacter psychrophilus CCM 8644T	100	100	100					0	1	0	0	3
P. psychroterrae	RP-1-14	T	P. psychroterrae RP-1-14 T	GCF_004331695.1											0	1	0	0	2
P. psychrotolerans	DSM103236	T	P. psychrotolerans DSM103236 T	GCF_004340665.1											3	2	1	1	2
"P. puniceum"	HX-22-1	T	"P. puniceum" HX-22-1 T	GCF_009674685.1											0	1	0	0	3
P. quisquiliarum	CGMCC1.15343	T	P. quisquiliarum CGMCC1.15343 T	GCF_014642175.1											0	1	1	0	2
P. rhizosphaerae	DSM18610	T	P. rhizosphaerae DSM18610 T	GCF_900111155.1											0	1	0	0	3
P. riviphilus	SW-16	T	P. riviphilus SW-16 T	CP061171.1											0	2	0	1	4
P. roseus	KACC11594		P. roseus KACC11594	CP060723	No P. roseus genome published	P. sp.	Pedobacter jeongneungensis JCM 17626T	54.2	32.9	48.5					0	2	1	1	6
P. schmidteae	eg	T	P. schmidteae eg T	GCF_900564155.1											0	1	1	0	2
P. segetis	SD-b	T	P. segetis SD-b T	GCF_016623585.1											0	1	0	0	2
P. soli	DSM18609	T	P. soli DSM18609 T	GCF_900101435.1											0	1	0	1	5
P. sp.	AJM		P. sp. AJM	GCF_002197755.1			Pedobacter psychrotolerans DSM 103236	47.4	28.1	41.5					0	0	0	1	4
P. sp.	AK013		P. sp. AK013	GCF_014205835.1			Pedobacter riviphilus SW-16	61	43.2	57.7					0	1	1	1	3
P. sp.	AK017		P. sp. AK017	GCF_014200825.1	Discrepancy	P. heparinus	Pedobacter heparinus DSM 2366T	72.4	88.3	77.7					1	1	1	0	5
P. sp.	ASV12		P. sp. ASV12	GCF_016429155.1			P.sp. ASV19	13.1	23.2	13.5					0	0	0	0	2
P. sp.	ASV17		P. sp. ASV17	GCF_016429065.1			Pedobacter chitinilyticus CM134L-2	48.4	37.3	45.6					0	0	0	0	1
P. sp.	ASV19		P. sp. ASV19	GCF_016429005.1			Pedobacter riviphilus SW-16	12.9	22.3	13.3					0	2	1	0	3
P. sp.	ASV2		P. sp. ASV2	GCF_016429355.1	Discrepancy	P. nototheniae	Pedobacter nototheniae 36B243T	81.6	85.6	85.3					0	0	0	0	2
P. sp.	ASV28		P. sp. ASV28	GCF_016428855.1			Pedobacter chitinilyticus CM134L-2	16.3	20.6	16.3					0	1	0	0	2
P. sp.	B4-66		P. sp. B4-66	GCF_018492665.1			Pedobacter foliorum LMG 31463	63.1	54.9	62.9					1	2	0	0	1
P. sp.	BAL39		P. sp. BAL39	GCF_000170795.1			Pedobacter aquae CJ43	12.7	24.8	13.1					0	1	1	0	6
P. sp.	Bi126		P. sp. Bi126	GCF_918698245.1			Pedobacter borealis DSM 19626	44.3	52.1	45.3					0	2	0	1	2
P. sp.	Bi27		P. sp. Bi27	GCF_918698255.1			P.sp. Bi126	96.9	92.7	97.7					0	1	1	1	2
P. sp.	D749		P. sp. D749	CP079218			Pedobacter alluvionis DSM 19624T	66.2	54.7	65.5					1	2	0	1	4
P. sp.	G11		P. sp. G11	CP034190	Discrepancy	P. agri	Pedobacter agri DSM 19486T	76	78.2	79.2					0	1	0	0	2
P. sp.	HDW13		P. sp. HDW13	CP049868			Pedobacter sp. KBW01	87.3	96.3	91.4					0	0	0	1	5
P. sp.	HMWF019		P. sp. HMWF019	GCF_003061025.1			Pedobacter polaris KACC 21157	13.1	20.3	13.4					1	2	1	0	4
P. sp.	Hv1		P. sp. Hv1	GCF_001412215.1			Pedobacter boryungensis LMG 31300	20.1	21.5	19.4					0	0	0	0	0
P. sp.	ISL-64		P. sp. ISL-64	GCF_018613605.1			Pedobacter kyonggii K-4-11-1	51.7	44.7	50.4					0	2	0	1	0
P. sp.	KBS0701		P. sp. KBS0701	CP042171.1			Pedobacter sp. MR2016-19	52.9	39.9	50					0	1	0	1	2
P. sp.	KBW01		P. sp. KBW01	GCF_003852395.1			Pedobacter ghigonis Marseille-­Q2390	62.8	41.6	58.6					0	1	0	1	5
P. sp.	L105		P. sp. L105	GCF_009765875.1			Pedobacter hartonius DSM 19033	19.1	20.9	18.6					2	2	0	1	6
P. sp.	Leaf132		P. sp. Leaf132	GCF_920984695.1			Pedobacter sp. Leaf132	90.7	92.2	93.3					0	1	1	0	2
P. sp.	Leaf170		P. sp. Leaf170	GCF_920984665.1			Pedobacter aquatilis CECT 7114	41.5	25.1	36.1					0	1	1	0	2
P. sp.	Leaf176		P. sp. Leaf176	GCF_001424305.1			Pedobacter rhodius SJ11	30.4	26	28.3					0	1	1	0	1
P. sp.	Leaf194		P. sp. Leaf194	GCF_001423945.1			Pedobacter sp. Leaf176	26.5	22.7	24.7					0	1	1	0	1
P. sp.	Leaf216		P. sp. Leaf216	GCF_001421515.1			Pedobacter psychrodurus RP-3-21	34	26.4	31.2					0	1	1	0	4
P. sp.	Leaf250		P. sp. Leaf250	GCF_920984735.1			Pedobacter agri DSM 19486	31.9	24.1	28.9					0	1	1	0	2
P. sp.	Leaf41		P. sp. Leaf41	GCF_001422545.1			Pedobacter sp. Leaf250	37.3	24.4	33					0	1	1	0	1
P. sp.	MC2016-14		P. sp. MC2016-14	GCF_020991475.1			Pedobacter cryotolerans KACC 19998	13.2	20.2	13.5					1	1	0	0	3
P. sp.	MC2016-24		P. sp. MC2016-24	GCF_015223055.1			Pedobacter sp. Ok626	18	20.3	17.7					1	1	0	1	2
P. sp.	MR2016-19		P. sp. MR2016-19	GCF_014947265.1			Pedobacter alluvionis DSM 19624	63.9	54.5	63.5					0	1	1	1	6
P. sp.	N36a		P. sp. N36a	GCF_014472395.1			Pedobacter polysacchareus ZS13-49	64.2	41	59.4					0	1	1	0	3
P. sp.	ok626		P. sp. ok626	GCF_900100435.1			Pedobacter hiemivivus RP-3-8	42.8	35.9	40.6					1	1	1	0	4
P. sp.	R20-19		P. sp. R20-19	GCF_000708265.2			Pedobacter psychrotolerans DSM 103236	72.3	38.9	64.9					0	2	0	0	4
P. sp.	S10-4.1		P. sp. S10-4.1	GCA_032678725.1		P. sp.	Pedobacter heparinus DSM 2366T	42.3	25.6	36.9					0	1	1	0	2
P. sp.	SG908		P. sp. SG908	GCF_011759615.1			Pedobacter sp. SG918	98.1	97.3	98.9	Pedobacter agri DSM 19486	17.9	22.3	17.7	0	2	0	1	4
P. sp.	SG918		P. sp. SG918	GCF_012932485.1	Discrepancy	P. riviphilus	Pedobacter riviphilus SW-16	87.3	82.7	89.3					0	2	0	1	4
P. sp.	V48		P. sp. V48	GCF_000523515.1			Pedobacter panaciterrae LMG 23400	68.6	48.2	65.6					0	2	1	0	2
P. steynii	DSM19110	T	P. steynii DSM19110 T	GCF_900103665.1											5	2	1	1	8
P. steynii	DX4		P. steynii DX4	CP017141.1	Discrepancy	P. sp.	Pedobacter caeni DSM 16990	38	26.4	34.1	Pedobacter agri DSM 19486	13.1	19.4	13.4	1	2	2	0	6
P. suwonensis	DSM18130	T	P. suwonensis DSM18130 T	GCF_900111825.1											3	1	1	0	3
P. suwonensis	Fj1		P. suwonensis Fj1	CP031708.1			Pedobacter suwonensis DSM 18130	77.2	76.7	79.9					0	1	0	0	3
P. terrae	DSM17933	T	P. terrae DSM17933 T	GCF_900100705.1											2	1	0	1	4
P. ureilyticus	THG-T11	T	P. ureilyticus THG-T11 T	GCF_005925345.1											0	0	0	0	2
P. westerhofensis	DSM19036	T	P. westerhofensis DSM19036 T	GCF_900182595.1											0	2	1	0	4
P. xixiisoli	CGMCC1.12803	T	P. xixiisoli CGMCC1.12803 T	GCF_900215335.1											0	0	1	0	3
"P. yonginense"	KCTC22721		"P. yonginense" KCTC22721	GCF_003173595.1			Pedobacter fastidiosus CCM 8938	30.9	25.5	28.6					0	1	1	0	3
P. zeae	DSM100774	T	P. zeae DSM100774 T	GCF_014196715.1											0	1	0	1	5
